# Supplementary material for: Oral administration of short chain fatty acids could attenuate fat deposition of pigs
Source: PLoS One. 2018 May 3;13(5):e0196867. doi: 10.1371/journal.pone.0196867 (PMC5933768; doi:10.1371/journal.pone.0196867)
Supplement: S1 File — (XLSX) [file pone.0196867.s001.xlsx]

## Sheet: TG
0.120422
0.126208
0.127127
0.112775
0.149147
0.148372
0.106127
0.112247
0.105196
0.108506
0.107918
0.12486
0.113089
0.117756
0.103779
0.101661
0.104506
0.111975

## Sheet: TC
0.172144
0.149152
0.135564
0.141978
0.149573
0.249879
0.134994
0.122863
0.128498
0.1203
0.124691
0.129042
0.125101
0.139126
0.10974
0.136024
0.11638
0.134733

## Sheet: HDL-C
0.0688435		0.14457
0.0670748		0.121596
0.0657843		0.139174
0.063686		0.131371
0.0644341		0.154811
0.0624012		0.138387
0.0672059		0.110803
0.064409		0.107634
0.0612195		0.14275
0.0670652		0.104112
0.0669589		0.110909
0.066531		0.106735
0.0676013		0.113766
0.0642129		0.117641
0.0686748		0.102994
0.0666833		0.0987944
0.0667505		0.100763
0.067909		0.12969

## Sheet: INSULIN
0.236186
0.19257
0.334376
0.176593
0.377364
0.436316
0.262268
0.228151
0.140612
0.204149
0.183916
0.257273
0.190703
0.162739
0.15474
0.249244
0.188898
0.113542

## Sheet: LEPTIN
0.424709
0.214741
0.470602
0.567284
0.381485
0.196036
0.350016
0.511868
0.190838
0.57132
0.216303
0.652159
0.738263
0.597106
0.814228
0.221723
1.01686
0.95468

## Sheet: LIVER TOTAL FAT
0.0314044
0.0290773
0.0353433
0.0346604
0.0328504
0.036966
0.0295782
0.0309942
0.0301217
0.0311208
0.025082
0.0282158
0.0268054
0.0268844
0.0239106
0.0287984
0.0288127
0.0322516

## Sheet: LIVER TG
0.169592
0.159889
0.173253
0.188132
0.154773
0.178277
0.131925
0.146995
0.136432
0.130224
0.15719
0.155794
0.13042
0.147347
0.155066
0.112257
0.156235
0.158218

## Sheet: LIVER TC
0.0965973
0.118462
0.100616
0.109455
0.0876187
0.0927137
0.0999021
0.0918218
0.100368
0.0983787
0.0930228
0.100775
0.0946428
0.0772054
0.085223
0.0841332
0.0854505
0.0851634

## Sheet: LIVER CPT
22.685
23.195
22.445
21.925
22.67
24.535
22.615
20.44
21.295
23.07
22.7
21.83
21.145
22.235
22.075
22.18
20.73
22.005

## Sheet: LIVER FAS
23.565
25.01
23.965
23.365
22.96
26.1
25.51
23.16
23.5
25.04
25.105
24.2
24.005
24.185
24.28
24.195
24.365
25.19

[truncated: 1 more sheets: LIVER SREBP]
